# Supplementary material for: An Explorative Study of the Incidental High Renal Excretion of [18F]PSMA-1007 for Prostate Cancer PET/CT Imaging
Source: Cancers (Basel). 2022 Apr 21;14(9):2076. doi: 10.3390/cancers14092076 (PMC9100267; doi:10.3390/cancers14092076)
Supplement: Supplementary file 1 [file cancers-14-02076-s001.zip]

Archive with 1 entries (1 files):
- cancers-1664787-supplementary.pdf
